# Supplementary material for: Are isokinetic leg torques and kick velocity reliable predictors of competitive level in taekwondo athletes?
Source: PLoS One. 2021 Jun 9;16(6):e0235582. doi: 10.1371/journal.pone.0235582 (PMC8189470; doi:10.1371/journal.pone.0235582)
Supplement: S1 Video — Figshare, uploaded on September 4, 2019. Available at: https://doi.org/10.6084/m9.figshare.9698741.v2. (TXT) [file pone.0235582.s001.txt]

S1 Video. Demonstration of the data collection and rigid body diagram of an athlete performing a
bandal chagi kick, followed by a kinematic analysis resulting from a number of bandal chagi kicks
performed by another athlete included in the study. Figshare, uploaded on September 4, 2019. Available
at: https://doi.org/10.6084/m9.figshare.9698741.v2.
