# Supplementary material for: Are isokinetic leg torques and kick velocity reliable predictors of competitive level in taekwondo athletes?
Source: PLoS One. 2021 Jun 9;16(6):e0235582. doi: 10.1371/journal.pone.0235582 (PMC8189470; doi:10.1371/journal.pone.0235582)
Supplement: S1 Data — Key: PIT: Peak isokinetic torque; AVK: Angular velocity during the kick movement; PT: Preparation time, the impulse phase of the kick; KT: Kicking time, the aerial phase of the kick; LFV: Linear foot velocity; LKV: Linear knee velocity; LPV: Linear pelvis velocity; KnFlx: Knee flexion; KnExt: Knee extension; HipFlx: Hip flexion; HipExt: Hip extension; HipAdd: Hip adduction; HipAbd: Hip abduction; Impact: Impact power value, in units of measurement patented by World Taekwondo. 60: 60 degrees per second in isokinetic evaluation; 240: 240 degrees per second in isokinetic evaluation. (XLSX) [file pone.0235582.s002.xlsx]

## Sheet: Sheet1
Group	PIT_KnFlx_60	PIT_KnExt_60	PIT_KnFlx_240	PIT_KnExt_240	PIT_HipFlx_60	PIT_HipExt_60	PIT_HipFlx_240	PIT_HipExt_240	PIT_HipAbd_60	PIT_HipAdu_60	PIT_HipAbd_240	PIT_HipAdu_240	PTB	KTB	LVFB	LVKB	LVPB	AVK_KnFlxB	AVK_KnExtB	AVK_HipFlxB	AVK_HipExtB	AVK_HipAbdB	Impact
Elite	1.57	2.72	1.48	1.54	2.05	2.99	1.55	1.94	2.11	2.07	1.63	1.26	273.67	224.67	18.15	7.99	3.15	1018.32	1581.32	471.39	321.02	314.13	38
Elite	1.86	3.06	1.47	1.83	1.83	2.06	1.81	1.47	1.53	0.86	0.81	0.63	276.67	212	16.67	7.81	3.21	846.84	1692.55	374.93	867.44	614.84	44.5
Elite	1.69	2.79	1.07	1.59	2.18	2.3	1.97	0.5	1.36	2.15	0.68	0.74	219.67	212	17.19	8.62	3.53	1501.45	1653.98	452.49	379	445.44	44
Elite	1.34	3.04	1.05	1.56	2.72	2.95	1.93	2.18	2.38	1.67	1.62	0.82	149.67	217	17.96	8.43	2.67	950.92	1580.18	616.08	418.04	487.87	44.3
Elite	1.52	2.81	1.19	1.49	2.58	2.92	1.84	2.05	2.08	1.57	1.02	0.85	322	206.22	18.15	8.75	3.19	953.24	1528.48	477.46	337.08	581.72	48
Elite	1.76	2.95	1.29	1.94	2.12	3.04	1.82	2.32	2.1	1.61	1.48	0.97	150	196.67	16.84	8.3	3.53	953.65	1454.59	460.65	336.17	312.32	44.3
Elite	1.44	2.17	1.06	1.55	2.09	2.32	1.52	1.64	1.95	1.88	0.7	1.16	317.33	220	16.57	7.52	2.7	736.29	1599.62	305.44	540.6	331.3	48.9
Subelite	1.5	3.11	1.4	1.68	2.22	2.8	1.69	2.01	1.72	1.47	1.51	0.95	425.33	216.67	17.25	7.71	3.11	812.84	1354.44	235.6	342.89	322.7	50.6
Subelite	1.7	2.14	1.12	1.97	2.58	1.96	1.91	0.42	1.88	1.6	1.05	1.02	392.67	221.67	16.78	7.34	2.89	622.12	1080.08	266.22	214.53	234.17	50.4
Subelite	1.95	2.91	1.21	1.69	2.05	2.08	1.66	0.44	1.75	1.01	0.91	0.43	203.67	224.33	16.6	7.79	3.03	753.29	1449.2	503.29	419.52	426.12	46.4
Subelite	1.33	2.91	1.16	1.45	1.91	2.61	1.34	1.1	2.19	2.05	1.1	0.72	408.67	232.33	18.29	8.26	3.32	747.4	1626.92	365.91	532.76	333.77	49.3
Subelite	1.69	2.87	1.33	2.05	1.79	2.47	1.52	1.41	1.84	2.13	1.13	1.79	166.67	313	17.3	8.07	3.43	829.29	1546.13	798.31	240.59	537.35	38
Subelite	1.29	2.18	1.06	1.38	1.56	2.13	1.33	1.25	1.92	2.1	0.96	0.32	364	249	14.25	7.88	2.63	536.96	1382.47	314.07	409.61	414.16	38.7
Subelite	1.73	2.15	1.3	1.44	2.01	2.49	1.65	1.08	1.5	1.88	0.77	0.79	277.67	202	15.29	7.07	2.83	1523.45	1401.68	514.01	392.67	290.11	39.2
